# Supplementary material for: Global, Regional, and National Burden of Cardiovascular Diseases Associated with Particulate Matter Pollution: A Systematic Analysis of Deaths and Disability-Adjusted Life Years with Projections to 2030
Source: Rev Cardiovasc Med. 2025 Apr 17;26(4):27056. doi: 10.31083/RCM27056 (PMC12059744; doi:10.31083/RCM27056)
Supplement: Supplementary file 1 [file 2153-8174-26-4-27056-s1.zip]

Archive with 8 entries (8 files):
- Supplementary figure 1.pdf
- Supplementary Figure 4.pdf
- Supplementary figure 5.pdf
- Supplementary figure2.pdf
- Supplementary figure3.pdf
- Supplementary figure6.pdf
- Supplementary Figures.docx
- Supplementary Table(s)-final.docx
